# Supplementary material for: Targeting Lung Cancer Cell Motility Using Microbeam Radiation Therapy
Source: Cells. 2026 Jan 7;15(2):107. doi: 10.3390/cells15020107 (PMC12839417; doi:10.3390/cells15020107)
Supplement: Supplementary file 1 [file cells-15-00107-s001.zip]

Archive with 1 entries (1 files):
- cells-4069752-supplementary.pdf
